# Supplementary material for: A Zn(II)–Metal–Organic Framework Based on 4-(4-Carboxy phenoxy) Phthalate Acid as Luminescent Sensor for Detection of Acetone and Tetracycline
Source: Molecules. 2023 Jan 19;28(3):999. doi: 10.3390/molecules28030999 (PMC9921817; doi:10.3390/molecules28030999)
Supplement: Supplementary file 1 [file molecules-28-00999-s001.zip]

Archive with 1 entries (1 files):
- molecules-2162571-supplementary .pdf
